# Supplementary material for: Transient Agarose Spot (TAS) Assay: A New Method to Investigate Cell Migration
Source: Int J Mol Sci. 2022 Feb 14;23(4):2119. doi: 10.3390/ijms23042119 (PMC8880674; doi:10.3390/ijms23042119)
Supplement: Supplementary file 1 [file ijms-23-02119-s001.zip]

Archive with 1 entries (1 files):
- ijms-1542157-SI.pdf
